# Supplementary material for: Phosphorylated neurofilament heavy chain in cerebrospinal fluid and plasma as a Nusinersen treatment response marker in childhood-onset SMA individuals from Serbia
Source: Front Neurol. 2024 May 2;15:1394001. doi: 10.3389/fneur.2024.1394001 (PMC11097956; doi:10.3389/fneur.2024.1394001)
Supplement: Supplementary file 1 [file Table_1.XLS]

## Sheet: Sheet1
	Supplementary table 1. Phosphorylated neurofilament heavy chain levels of Nusinersen treated SMA subjects
	Subject	SMA type	CSF pNF-H level									Plasma pNF-H level
			baseline	day 15	day 29	day 64	day 183	day 302	day 422	day 540	day 659	baseline	day 64	day 422
	SMA1	1	1507.08	1014.5	402.488	67.6349	59.7054	35.8839	passed away			/	/	/
	SMA2	1	1017.34	843.023	611.104	96.6908	104.613	88.768	79.372	30.3923	88.2333	/	/	/
	SMA3	1	1465.66	1459.76	1174.32	413.238	290.133	144.24	switched to Zolgensma			4544.76	529.395	/
	SMA4	1	4378.86	3185.95	1689.42	515.832	154.815	67.6349	switched to Zolgensma			/	/	/
	SMA5	1	4810.7	3324.21	2282.45	169.428	switched to Zolgensma					7070.64	1349.32	/
	SMA6	1	752.808	541.9	380.924	11.75	switched to Zolgensma					3345.85	926.293	/
	SMA7	2	512.894	480.838	399.012	145.566	131.364	106.852	94.0499	61.2979	27.9243	51.7717	/	25.2677
	SMA8	2	329.391	141.514	96.562	90.3612	100.684	73.7091	67.6349	11.75	49.1258	46.4793	/	11.75
	SMA9	2	925.404	688.928	468.837	161.729	119.137	98.6243	51.7717	107.84	59.7054	1108.4	/	64.9921
	SMA10	2	125.257	115.049	106.852	86.2151	84.138	79.9755	30.5791	30.3923	11.75	207.759	/	67.6349
	SMA11	2	155.676	141.514	135.428	115.049	86.2151	84.138	41.1837	25.3584	27.9243	136.312	/	59.7054
	SMA12	2	199.899	155.676	129.33	82.0582	84.138	86.2151	54.4168	11.75	11.75	146.884	/	30.5791
	SMA13	2	213.904	189.879	145.566	115.049	82.0582	79.9755	11.75	37.7641	51.7717	306.128	/	46.4793
	SMA14	2	315.475	221.896	171.8	167.774	73.7091	77.8898	75.5613	49.6948	57.0614	202.458	/	123.102
	SMA15	2	344.71	252.034	215.438	165.873	45.9042	41.4376	52.5773	177.119	76.8398	59.7054	/	11.75
	SMA16	2	211.132	155.078	144.272	76.8398	59.2231	34.7059	48.1319	49.6948	25.2677	94.0499	/	67.6349
	SMA17	2	701.775	/	252.034	116.106	96.5231	68.0485	52.5773	11.75	11.75	826.298	/	11.75
	SMA18	2	366.316	271.411	144.272	96.5231	81.2245	11.75	59.7054	11.75	11.75	1677.37	/	30.5791
	SMA19	2	105.237	79.033	87.7895	87.81	45.9042	68.0485	54.4168	32.8711	46.4793	43.8319	/	11.75
	SMA20	2	394.446	355.51	292.949	100.882	87.7895	50.3562	51.7717	11.75	11.75	1486.35	/	11.75
	SMA21	2	224.05	159.397	142.109	131.287	52.5773	50.3562	11.75	11.75	11.75	1058.56	/	42.5829
	SMA22	2	479.152	434.543	141.842	11.75	11.75	77.1401	63.587	11.75	11.75	1032.54	/	32.8711
	SMA23	2	340.943	175.063	112.144	25.3584	11.75	11.75	11.75	11.75	11.75	1459.52	/	105.681
	SMA24	3a	5767.94	1523.4	225.378	11.75	11.75	11.75	11.75	11.75	11.75	11.75	/	11.75
	SMA25	3a	422.63	161.556	103.06	94.3417	27.9273	27.94	38.5344	11.75	11.75	346.194	/	80.8444
	SMA26	3b	551.655	137.98	106.547	40.1004	11.75	11.75	30.5791	11.75	80.8444	11.75	/	11.75
	SMA27	3b	162.155	119.31	122.459	90.1528	80.0312	73.1404	64.9921	11.75	101.973	70.4002	/	11.75
	SMA28	3b	134.904	109.764	116.145	86.8053	73.1404	11.75	30.5791	11.75	72.9194	11.75	/	11.75
	SMA29	3b	1170.88	1014.4	288.73	182.766	171.044	106.547	94.0499	1050.76	131.027	11.75	/	11.75
	SMA30	presymptomatic	1021.83	589.449	90.1615	67.6393	11.75	11.75	/	/	/	11.75	/	/
	SMA - spinal muscular atrophy; CSF - cerebrospinal fluid; pNF-H - phosphorylated neurofilament heavy chain; / - data not available;
	Individuals with spinal muscular atrophy (SMA) possessing one copy of the SMN1 gene were compound heterozygotes carrying the c.821C>T variant within exon 6 of the SMN1 gene. Two presymptomatic individuals with SMA, detected through newborn screening for the condition, were administered Risdiplam but were not included in the table. Concentrations below the lower limit of quantification (BLQ) were …
